# Supplementary material for: The pharmacokinetics and drug-drug interactions of ivermectin in Aedes aegypti mosquitoes
Source: PLoS Pathog. 2021 Mar 17;17(3):e1009382. doi: 10.1371/journal.ppat.1009382 (PMC7968666; doi:10.1371/journal.ppat.1009382)
Supplement: S1 Data — (XLSX) [file ppat.1009382.s005.xlsx]

## Sheet: Fig. 1
Figure 1 - raw data
A) Mosquito weight post feeding (mg)
Ivermectin dose, µg/ml	Mosquito 1-30 (msq) weights post feeding, mg
	1	2	3	4	5	6	7	8	9	10	11	12	13	14	15	16	17	18	19	20	21	22	23	24	25	26	27	28	29	30
0.01	3.895	3.399	2.814	3.053	2.504	2.26	3.267	3.564	3.936	2.706	3.931	2.997	2.781	3.445	3.24	3.856	2.345	2.988	2.386	2.736	2.845	2.173	3.437	2.917	3.302	2.487	3.636	2.332	2.742	2.767
0.05	3.046	2.748	3.405	3.468	3.091	2.602	2.958	3.27	2.449	3.058	2.701	3.793	2.772	2.94	3.826	3.438	3.149	2.163	3.586	2.697	3.137	2.745	2.615	3.587	3.839	2.546	3.449	2.721	3.75	2.678
0.1	3.485	2.856	3.326	3.093	2.783	3.037	4.158	2.468	3.703	3.908	3.546	3.19	2.455	3.027	4.086	3.533	3.096	2.331	3.693	2.694	3.241	3.718	3.558	2.583	3.35	3.484	2.788	2.647	3.265	2.82
0.5	4.284	2.556	3.367	3.353	3.769	4.004	3.02	2.617	2.938	2.792	3.874	2.858	2.399	3.188	3.064	2.942	2.707	2.711	3.813	4.371	3.678	3.355	2.776	3.496	3.326	3.162	2.463	3.315	4.702	3.863
1	4.725	3.271	3.226	3.795	3.692	3.357	2.556	2.743	3.239	3.098	2.766	3.762	3.746	4.143	2.996	3.194	3.395	3.571	3.26	2.497	2.92	2.834	2.646	3.08	2.55	3.111	3.622	2.889	3.619	2.828
B) Ivermectin concentration per mosquito (ng/msq)
Ivermectin dose, µg/ml	Ivermectin concentration per mosquito 1-30, ng/msq
	1	2	3	4	5	6	7	8	9	10	11	12	13	14	15	16	17	18	19	20	21	22	23	24	25	26	27	28	29	30
0.01	0.028	0.0263	0.0228	0.021	0.0193	0.0193	0.0263	0.0263	0.035	0.0245	0.0315	0.0263	0.0263	0.0245	0.0263	0.0333	0.0193	0.0245	0.0193	0.0193	0.028	0.0228	0.0368	0.0245	0.0333	0.0175	0.0298	0.0245	0.0245	0.0263
0.05	0.1085	0.119	0.1558	0.091	0.1068	0.1033	0.1225	0.1015	0.0998	0.1278	0.1138	0.1698	0.126	0.1225	0.1435	0.1295	0.1505	0.091	0.1225	0.1015	0.133	0.112	0.1033	0.1558	0.1558	0.105	0.154	0.1033	0.1663	0.1208
0.1	0.2625	0.2188	0.315	0.231	0.2398	0.2905	0.3465	0.182	0.3063	0.3133	0.3203	0.2695	0.2048	0.217	0.3623	0.287	0.245	0.182	0.28	0.238	0.2958	0.2258	0.2258	0.2188	0.2853	0.252	0.2135	0.2363	0.2468	0.2608
0.5	1.6538	0.9555	1.2688	1.3965	1.3143	1.3423	1.0815	0.9678	1.0518	1.1095	1.617	1.1463	0.9485	1.1935	1.239	1.1743	1.0938	1.1638	1.3248	1.701	1.47	1.4035	1.1498	1.4368	1.1078	1.1078	0.9818	1.1323	1.82	1.491
1	3.4108	2.6915	2.4185	2.9908	1.995	2.7843	1.9618	2.2453	2.366	2.471	2.1998	3.0485	3.0363	3.3618	2.2033	2.373	3.0065	3.1535	2.6268	1.9215	2.1508	2.1245	2.2383	2.3608	1.8988	2.6075	3.1395	2.2663	2.9575	2.023
C) Ivermectin concentration per mosquito weight (ng/mg msq)
Ivermectin dose, µg/ml	Ivermectin concentration per mosquito 1-30, ng/mg
	1	2	3	4	5	6	7	8	9	10	11	12	13	14	15	16	17	18	19	20	21	22	23	24	25	26	27	28	29	30
0.01	0.007	0.008	0.008	0.007	0.008	0.009	0.008	0.007	0.009	0.009	0.008	0.009	0.009	0.007	0.008	0.009	0.008	0.008	0.008	0.007	0.01	0.01	0.011	0.008	0.01	0.007	0.008	0.011	0.009	0.009
0.05	0.036	0.043	0.046	0.026	0.035	0.04	0.041	0.031	0.041	0.042	0.042	0.045	0.045	0.042	0.038	0.038	0.048	0.042	0.034	0.038	0.042	0.041	0.039	0.043	0.041	0.041	0.045	0.038	0.044	0.045
0.1	0.075	0.077	0.095	0.075	0.086	0.096	0.083	0.074	0.083	0.08	0.09	0.084	0.083	0.072	0.089	0.081	0.079	0.078	0.076	0.088	0.091	0.061	0.063	0.085	0.085	0.072	0.077	0.089	0.076	0.092
0.5	0.386	0.374	0.377	0.416	0.349	0.335	0.358	0.37	0.358	0.397	0.417	0.401	0.395	0.374	0.404	0.399	0.404	0.429	0.347	0.389	0.4	0.418	0.414	0.411	0.333	0.35	0.399	0.342	0.387	0.386
1	0.722	0.823	0.75	0.788	0.54	0.829	0.768	0.819	0.73	0.798	0.795	0.81	0.811	0.811	0.735	0.743	0.886	0.883	0.806	0.77	0.737	0.75	0.846	0.766	0.745	0.838	0.867	0.784	0.817	0.715

## Sheet: Fig. 2, 3 and Fig S1, S2
Figure 2 and 3 and S1 and S2 Figure - raw data
List of abbreviations
IVM	Ivermectin
KCZ	Ketoconazole
RIF	Rifampicin
RTV	Ritonavir
PBO	Piperonyl butoxide
Batch	Mosquito batch used for the experiments
CYP modulator	KCZ, RIF, RTV, PBO
A) Pharmacokinetic studies of IVM in Aedes aegypti mosquitoes																								B) Pharmacokinetic studies of CYP modulators in Aedes aegypti mosquitoes
Time post feeding, h	Treatment	Batch	IVM concentration (ng/mg mosquito)																					Time post feeding, h	Treatment	Batch	CYP modulator concentration (ng/mg mosquito)
			1	2	3	4	5	6	7	8	9	10	11	12	13	14	15	16	17	18	19	20					1	2	3	4	5	6	7	8	9	10	11	12	13	14	15	16	17	18	19	20
0	IVM	Batch 1	0.07	0.068	0.071	0.077	0.079	0.08	0.064	0.062	0.091	0.063	0.08	0.083	0.085	0.093	0.042	0.073	0.05	0.068	0.067	0.077		0	KCZ + IVM	Batch 1	0.639	0.56	0.552	0.484	0.501	0.613	0.476	0.488	0.527	0.552	0.566	0.569	0.525	0.611	0.642	0.609	0.597	0.568	0.674	0.564
6	IVM	Batch 1	0.068	0.072	0.089	0.091	0.081	0.086	0.077	0.078	0.08	0.079	0.075	0.082	0.071	0.086	0.082	0.089	0.074	0.088	0.083	0.063		6	KCZ + IVM	Batch 1	0.212	0.121	0.145	0.191	0.203	0.094	0.136	0.143	0.094	0.197	0.18	0.127	0.202	0.172	0.215	0.148	0.142	0.198	0.234	0.16
12	IVM	Batch 1	0.054	0.089	0.07	0.075	0.08	0.079	0.075	0.075	0.072	0.066	0.08	0.059	0.075	0.081	0.067	0.064	0.07	0.076	0.064	0.088		12	KCZ + IVM	Batch 1	0.149	0.085	0.131	0.094	0.177	0.247	0.18	0.121	0.086	0.141	0.098	0.185	0.112	0.118	0.113	0.142	0.079	0.146	0.088	0.204
24	IVM	Batch 1	0.073	0.072	0.063	0.07	0.069	0.075	0.078	0.066	0.074	0.065	0.103	0.078	0.088	0.079	0.074	0.073	0.07	0.071	0.069	0.085		24	KCZ + IVM	Batch 1	0.087	0.043	0.072	0.047	0.138	0.04	0.015	0.027	0.022	0.13	0.029	0.025	0.034	0.026	0.047	0.141	0.04	0.076	0.162	0.049
36	IVM	Batch 1	0.041	0.055	0.055	0.073	0.036	0.039	0.06	0.038	0.04	0.043	0.045	0.04	0.061	0.065	0.066	0.068	0.062	0.047	0.024	0.065		36	KCZ + IVM	Batch 1	0	0	0.033	0.036	0.07	0	0	0	0	0.016	0.027	0.027	0	0	0.02	0.059	0	0	0.023	0.04
48	IVM	Batch 1	0.025	0.018	0.073	0.012	0.035	0.065	0.025	0.005	0.02	0.014	0.004	0.005	0.037	0.002	0.064	0.026	0.041	0.021	0.019	0.009		48	KCZ + IVM	Batch 1	0	0	0	0	0	0	0	0	0.037	0	0	0	0	0	0	0.022	0	0	0	0
72	IVM	Batch 1	0.004	0	0.007	0.002	0.003	0.006	0.003	0	0.003	0.003	0.002	0.004	0.002	0.003	0.005	0.014	0.009	0	0.012	0.003		72	KCZ + IVM	Batch 1	0	0	0	0	0	0	0	0	0	0	0	0	0	0	0	0	0	0	0	0
0	IVM + KCZ	Batch 1	0.077	0.09	0.082	0.079	0.079	0.082	0.083	0.065	0.081	0.073	0.079	0.078	0.089	0.079	0.085	0.086	0.078	0.078	0.088	0.089		0	RIF + IVM	Batch 2	1.7678	2.1014	1.6219	1.5952	1.5947	1.413	1.6174	1.6768	1.2278	1.5806	1.7074	1.3182	1.3707	1.4773	1.5017	1.7551	1.3464	1.4203	1.4448	1.0813
6	IVM + KCZ	Batch 1	0.1	0.084	0.063	0.082	0.089	0.069	0.071	0.079	0.072	0.08	0.072	0.07	0.081	0.083	0.096	0.084	0.073	0.104	0.093	0.093		6	RIF + IVM	Batch 2	2.3025	2.4839	2.5827	2.2392	2.3675	2.4143	2.5046	2.2786	2.3565	2.3065	1.9507	2.1635	2.8115	2.6691	2.3312	2.2571	3.9502	2.2269	2.4703	2.3346
12	IVM + KCZ	Batch 1	0.092	0.07	0.083	0.091	0.098	0.1	0.077	0.078	0.084	0.085	0.084	0.082	0.081	0.085	0.077	0.093	0.078	0.076	0.081	0.09		12	RIF + IVM	Batch 2	2.33	2.8207	1.9896	3.1716	2.2025	2.8256	3.2495	2.4467	2.1459	2.6898	2.8284	2.6719	2.8271	1.7861	2.7423	2.1991	2.511	2.2484	2.645	3.2061
24	IVM + KCZ	Batch 1	0.078	0.075	0.069	0.09	0.092	0.059	0.061	0.072	0.059	0.074	0.067	0.06	0.075	0.069	0.073	0.09	0.082	0.084	0.086	0.08		24	RIF + IVM	Batch 2	2.823	2.4831	2.9683	3.0433	2.3076	3.1618	2.4476	2.582	2.612	2.8776	2.3213	2.6793	3.3384	3.0924	2.5189	3.2787	3.1138	2.8885	2.391	2.8867
36	IVM + KCZ	Batch 1	0.049	0.049	0.057	0.039	0.074	0.058	0.063	0.04	0.08	0.06	0.07	0.089	0.05	0.019	0.09	0.067	0.051	0.037	0.048	0.068		36	RIF + IVM	Batch 2	3.2893	3.6022	2.4334	3.6462	4.3782	3.2721	2.6456	3.3339	3.5384	2.5047	3.0309	2.6936	3.4182	3.0024	4.9264	2.7417	3.6117	3.2911	3.2452	4.6834
48	IVM + KCZ	Batch 1	0.016	0.025	0.014	0.015	0.017	0.031	0.031	0.026	0.024	0.016	0.029	0.007	0.042	0.034	0.011	0.041	0.011	0.028	0.015	0.049		48	RIF + IVM	Batch 2	2.5609	2.1113	3.0188	3.8133	3.1032	2.8285	4.1074	1.7356	2.9373	2.3306	3.2991	3.0956	3.7993	2.4915	1.9479	4.2106	2.824	3.4088	2.3759	3.2278
72	IVM + KCZ	Batch 1	0.004	0	0.002	0	0.005	0	0.002	0	0.013	0.015	0	0.011	0.002	0.005	0.003	0.015	0.003	0.002	0	0		72	RIF + IVM	Batch 2	1.0616	0.7703	2.071	1.1205	1.9352	1.4253	1.2078	2.1483	1.8265	1.8355	1.1364	2.85	1.9364	2.2113	1.2209	1.7799	0.8347	1.6337	1.3599	1.2618
0	IVM	Batch 2	0.076	0.082	0.081	0.073	0.075	0.077	0.083	0.085	0.086	0.084	0.068	0.081	0.083	0.062	0.079	0.082	0.086	0.079	0.086	0.085		0	RTV + IVM	Batch 3	4.227	3.573	4.083	3.702	3.418	3.231	3.805	3.326	4.165	4.115	2.876	3.425	3.688	3.319	3.643	3.832	3.901	3.265	3.515	3.203
6	IVM	Batch 2	0.078	0.084	0.08	0.088	0.073	0.078	0.065	0.081	0.092	0.074	0.088	0.078	0.09	0.081	0.086	0.083	0.077	0.062	0.094	0.084		6	RTV + IVM	Batch 3	2.749	2.912	3.346	2.607	3.341	1.778	2.56	2.549	2.511	3.398	2.306	2.701	2.355	2.135	1.642	2.155	2.934	1.767	1.446	1.91
12	IVM	Batch 2	0.072	0.074	0.08	0.075	0.077	0.085	0.077	0.066	0.071	0.072	0.081	0.091	0.086	0.065	0.079	0.083	0.075	0.074	0.086	0.082		12	RTV + IVM	Batch 3	1.365	1.952	1.455	2.331	1.465	0.811	1.019	0.935	1.356	0.883	0.902	1.446	1.613	2.125	1.379	1.679	0.853	1.789	1.432	1.137
24	IVM	Batch 2	0.065	0.088	0.066	0.041	0.082	0.085	0.084	0.065	0.06	0.079	0.075	0.085	0.079	0.066	0.028	0.08	0.076	0.055	0.058	0.071		24	RTV + IVM	Batch 3	1.062	0.63	0.977	0.41	1.187	0.422	0.804	1.419	0.757	0.679	0.621	0.623	0.83	1.062	0.717	0.887	0.509	0.648	1.453	0.828
36	IVM	Batch 2	0.025	0.055	0.073	0.072	0.044	0.057	0.037	0.034	0.033	0.052	0.063	0.065	0.056	0.063	0.04	0.051	0.049	0.055	0.041	0.096		36	RTV + IVM	Batch 3	0.177	0.374	0.087	0.467	0.194	0.228	0.077	0.053	0.669	0.166	0.346	0.546	0.132	0.431	0.711	0.117	0.188	0.292	0.599	0.294
48	IVM	Batch 2	0.011	0.007	0.026	0.017	0.019	0.019	0.057	0.014	0.007	0.013	0.018	0.014	0.007	0.045	0.01	0.032	0.038	0.029	0.064	0.083		48	RTV + IVM	Batch 3	0.165	0.23	0.292	0.201	0.11	0.087	0.122	0.202	0.13	0.135	0.183	0.158	0.198	0.116	0.185	0.168	0.167	0.184	0.214	0.118
72	IVM	Batch 2	0	0.004	0	0.003	0.004	0.008	0.003	0.005	0.002	0	0.001	0	0.005	0	0	0.002	0.002	0.002	0	0.032		72	RTV + IVM	Batch 3	0.081	0.345	0.161	0.22	0.196	0.23	0	0.223
0	IVM + RIF	Batch 2	0.077	0.09	0.095	0.085	0.081	0.074	0.077	0.084	0.052	0.092	0.086	0.063	0.079	0.078	0.084	0.086	0.081	0.077	0.081	0.058		0	PBO + IVM	Batch 4	6.045	5.714	3.761	3.122	3.076	4.421	4.843	6.222	4.199	4.097	4.151	4.882	5.833	4.353	4.118	3.438	4.495	5.36	5.119	4.224
6	IVM + RIF	Batch 2	0.077	0.081	0.087	0.078	0.08	0.089	0.099	0.092	0.082	0.091	0.075	0.082	0.088	0.072	0.077	0.082	0.085	0.075	0.083	0.074		6	PBO + IVM	Batch 4	3.625	3.213	2.925	2.244	2.681	3.399	3.05	2.529	2.945	2.454	2.234	2.962	1.91	3.688	2.673	2.506	3.589	2.102	2.85	2.085
12	IVM + RIF	Batch 2	0.082	0.073	0.087	0.083	0.083	0.079	0.068	0.091	0.072	0.093	0.103	0.083	0.084	0.079	0.078	0.089	0.063	0.07	0.08	0.087		12	PBO + IVM	Batch 4	1.215	0.97	1.786	1.04	0.996	1.746	1.412	0.766	1.327	0.64	0.697	0.573	1.028	0.689	0.553	1.544	0.562	1.466	0.658	1.836
24	IVM + RIF	Batch 2	0.09	0.065	0.056	0.072	0.072	0.081	0.055	0.076	0.072	0.079	0.082	0.079	0.065	0.062	0.047	0.076	0.071	0.072	0.068	0.073		24	PBO + IVM	Batch 4	0.204	0.609	0.174	0.082	0.138	0.217	0	0.166	0.051	0.323	0.462	0.131	0.127	0.096	0	0.138	0	0.269	0.682	0.337
36	IVM + RIF	Batch 2	0.04	0.061	0.036	0.069	0.082	0.037	0.042	0.062	0.066	0.049	0.049	0.04	0.058	0.057	0.078	0.046	0.062	0.053	0.044	0.069		36	PBO + IVM	Batch 4	0	0.693	0.196	0	0.074	0	0.093	0	0	0	0	0	0	0	0	0	0	0.09	0	0
48	IVM + RIF	Batch 2	0.005	0.006	0.037	0.025	0.016	0.029	0.039	0.019	0.058	0.025	0.015	0.013	0.053	0.033	0.008	0.023	0.044	0.051	0.024	0.052		48	PBO + IVM	Batch 4	0	0	0	0	0	0	0	0	0	0	0	0	0	0	0	0	0	0	0	0
72	IVM + RIF	Batch 2	0	0	0.003	0.002	0.003	0.002	0.003	0.006	0	0.003	0.009	0.01	0.037	0.011	0.009	0.011	0.007	0.009	0.002	0.012		72	PBO + IVM	Batch 4	0	0	0	0	0	0	0	0	0	0	0	0	0	0	0	0	0	0	0	0
0	IVM	Batch 3	0.081	0.082	0.08	0.093	0.071	0.083	0.077	0.076	0.081	0.072	0.077	0.086	0.083	0.079	0.082	0.069	0.075	0.078	0.082	0.086
6	IVM	Batch 3	0.09	0.092	0.086	0.074	0.085	0.079	0.083	0.086	0.081	0.078	0.085	0.08	0.085	0.09	0.083	0.083	0.082	0.079	0.085	0.086
12	IVM	Batch 3	0.082	0.069	0.081	0.075	0.086	0.075	0.088	0.073	0.092	0.069	0.086	0.08	0.094	0.072	0.089	0.078	0.095	0.075	0.07	0.097
24	IVM	Batch 3	0.056	0.07	0.061	0.075	0.072	0.062	0.065	0.079	0.073	0.08	0.079	0.052	0.063	0.07	0.064	0.089	0.07	0.078	0.079	0.067
36	IVM	Batch 3	0.09	0.086	0.048	0.05	0.063	0.072	0.086	0.059	0.063	0.031	0.083	0.076	0.067	0.05	0.069	0.085	0.064	0.054	0.079	0.052
48	IVM	Batch 3	0.014	0.057	0.073	0.013	0.005	0.018	0.014	0.033	0.065	0.022	0.062	0.007	0.008	0.025	0.042	0.099	0	0.006	0.023	0.021
72	IVM	Batch 3	0	0	0.002	0.006	0.006	0.003	0	0.002	0	0	0	0	0	0.008	0.025	0.003	0	0.004	0.006	0.002
0	IVM + RTV	Batch 3	0.089	0.081	0.09	0.084	0.081	0.072	0.094	0.086	0.089	0.09	0.078	0.079	0.085	0.082	0.09	0.091	0.085	0.074	0.088	0.079
6	IVM + RTV	Batch 3	0.107	0.101	0.104	0.094	0.104	0.08	0.101	0.092	0.095	0.104	0.1	0.111	0.095	0.085	0.078	0.086	0.099	0.086	0.082	0.081
12	IVM + RTV	Batch 3	0.094	0.113	0.082	0.107	0.097	0.063	0.071	0.079	0.092	0.068	0.065	0.095	0.094	0.104	0.094	0.084	0.061	0.104	0.096	0.084
24	IVM + RTV	Batch 3	0.085	0.082	0.115	0.084	0.11	0.085	0.091	0.122	0.089	0.094	0.108	0.094	0.099	0.103	0.097	0.086	0.076	0.092	0.105	0.088
36	IVM + RTV	Batch 3	0.066	0.071	0.057	0.072	0.089	0.063	0.049	0.07	0.093	0.077	0.074	0.078	0.064	0.069	0.099	0.056	0.089	0.08	0.093	0.084
48	IVM + RTV	Batch 3	0.065	0.037	0.097	0.088	0.034	0.02	0.042	0.073	0.025	0.031	0.028	0.058	0.098	0.066	0.058	0.026	0.082	0.058	0.038	0.022
72	IVM + RTV	Batch 3	0.045	0.008	0.004	0.023	0.003	0.031	0	0.013
0	IVM	Batch 4	0.062	0.077	0.083	0.079	0.083	0.074	0.078	0.079	0.077	0.075	0.084	0.087	0.084	0.089	0.085	0.089	0.088	0.078	0.083	0.083
6	IVM	Batch 4	0.103	0.16	0.148	0.096	0.103	0.111	0.113	0.1	0.086	0.098	0.092	0.092	0.079	0.086	0.085	0.1	0.104	0.082	0.094	0.083
12	IVM	Batch 4	0.104	0.09	0.116	0.103	0.086	0.098	0.124	0.073	0.065	0.093	0.095	0.09	0.09	0.085	0.095	0.063	0.087	0.093	0.085	0.077
24	IVM	Batch 4	0.072	0.056	0.084	0.073	0.057	0.056	0.064	0.073	0.07	0.074	0.07	0.068	0.09	0.064	0.064	0.067	0.078	0.055	0.062	0.058
36	IVM	Batch 4	0.051	0.062	0.06	0.068	0.043	0.037	0.073	0.068	0.044	0.052	0.09	0.039	0.038	0.056	0.068	0.053	0.071	0.06	0.05	0.036
48	IVM	Batch 4	0.022	0.032	0.039	0.002	0.054	0.045	0.003	0.003	0.059	0.062	0.024	0.003	0.018	0.018	0.012	0.003	0.026	0.035	0.057	0.009
72	IVM	Batch 4	0.003	0.004	0.003	0.002	0.005	0.003	0.005	0.007	0.005	0.009	0.006	0.007	0.006	0.003	0.003	0.002	0.002	0.005	0.003	0.003
0	IVM + PBO	Batch 4	0.073	0.067	0.077	0.065	0.049	0.079	0.066	0.074	0.075	0.076	0.08	0.083	0.078	0.082	0.078	0.078	0.085	0.087	0.085	0.081
6	IVM + PBO	Batch 4	0.071	0.08	0.083	0.056	0.071	0.093	0.095	0.079	0.083	0.091	0.113	0.083	0.089	0.087	0.081	0.077	0.086	0.08	0.084	0.08
12	IVM + PBO	Batch 4	0.092	0.081	0.088	0.077	0.09	0.086	0.083	0.085	0.071	0.065	0.071	0.075	0.078	0.082	0.067	0.093	0.075	0.086	0.079	0.078
24	IVM + PBO	Batch 4	0.063	0.088	0.08	0.075	0.074	0.07	0.042	0.071	0.068	0.084	0.063	0.081	0.074	0.07	0.067	0.086	0.056	0.074	0.088	0.074
36	IVM + PBO	Batch 4	0.057	0.082	0.079	0.043	0.065	0.083	0.072	0.045	0.066	0.063	0.035	0.05	0.06	0.051	0.062	0.064	0.065	0.066	0.041	0.062
48	IVM + PBO	Batch 4	0.003	0.024	0.037	0.04	0.043	0.045	0.004	0.059	0.039	0.02	0.026	0.023	0.012	0.055	0.062	0.032	0.007	0.004	0.013	0.033
72	IVM + PBO	Batch 4	0.01	0.003	0.008	0.002	0.015	0.002	0.002	0.002	0	0.002	0.002	0.002	0.005	0.005	0	0.008	0.004	0.007	0.003	0.004

## Sheet: Fig.  4
Figure 4 - raw data
List of abbreviations
Blank	Drug free blood treatments
IVM	Ivermectin
KCZ	Ketoconazole
RIF	Rifampicin
RTV	Ritonavir
PBO	Piperonyl butoxide
Batch	Mosquito batch used for the experiments
A) Mosquito mortality						B) Mosquito fecundity					C) Mosquito fertility
Time post feeding, days	Treatment	Batch 1	Batch 2	Batch 3		Treatment	Batch 1, mg eggs (4 days)	Batch 2, mg eggs (4 days)	Batch 3, mg eggs (4 days)		Treatment	Batch 1, hatching rate %	Batch 2, hatching rate %	Batch 3, hatching rate %
0	Blank	100	100	100		Blank	38.5847	23.7857	33.2813		Blank	87	78	84
1	Blank	100	100	100		KCZ	30.3043	22.1445	33.5609		KCZ	60	73	82
2	Blank	98	100	100		RIF	32.9857	21.3959	36.1447		RIF	83	78	79
3	Blank	98	100	98		RTV	38.367	21.2933	33.9029		RTV	87	74	83
4	Blank	92	88	96		PBO	32.8587	20.6649	35.3403		PBO	81	71	86
0	IVM	100	100	100		IVM	18.2167	8.65125	16.6863		IVM	1	0	1
1	IVM	100	100	100		IVM+KCZ	18.0789	11.7099	21.9975		IVM+KCZ	0	0	1
2	IVM	100	98	98		IVM+RIF	17.769	13.9823	23.3463		IVM+RIF	3	0	0
3	IVM	92	90	92		IVM+RTV	4.72472	3.67046	8.01564		IVM+RTV	0	0	0
4	IVM	82	80	86		IVM+PBO	12.8392	8.30025	21.6181		IVM+PBO	0	0	0
0	KCZ	100	100	100
1	KCZ	100	100	100
2	KCZ	98	96	100
3	KCZ	96	96	100
4	KCZ	86	78	96
0	KCZ+IVM	100	100	100
1	KCZ+IVM	100	100	100
2	KCZ+IVM	96	98	96
3	KCZ+IVM	88	90	90
4	KCZ+IVM	84	70	88
0	RIF	100	100	100
1	RIF	100	100	100
2	RIF	100	98	100
3	RIF	98	96	100
4	RIF	86	80	96
0	RIF+IVM	100	100	100
1	RIF+IVM	100	100	100
2	RIF+IVM	100	100	100
3	RIF+IVM	94	94	94
4	RIF+IVM	88	86	90
0	RTV	100	100	100
1	RTV	100	98	100
2	RTV	98	98	98
3	RTV	98	98	94
4	RTV	92	80	90
0	RTV+IVM	100	100	100
1	RTV+IVM	100	100	100
2	RTV+IVM	88	96	92
3	RTV+IVM	68	68	78
4	RTV+IVM	58	50	66
0	PBO	100	100	100
1	PBO	100	100	100
2	PBO	100	100	100
3	PBO	98	94	100
4	PBO	84	88	98
0	PBO+IVM	100	100	100
1	PBO+IVM	100	96	100
2	PBO+IVM	96	90	94
3	PBO+IVM	84	74	88
4	PBO+IVM	76	64	80

## Sheet: Fig. S3
Figure S3 - raw data
List of abbreviations
IVM	Ivermectin
KCZ	Ketoconazole
RIF	Rifampicin
RTV	Ritonavir
PBO	Piperonyl butoxide
Batch	Mosquito batch used for the experiments
A) Mosquito weight progression
Time post feeding, h	Treatment	Batch	Mosquito weight, mg
			1	2	3	4	5	6	7	8	9	10	11	12	13	14	15	16	17	18	19	20
0	IVM	Batch 1	4.616	4.69	4.171	4.842	3.381	5.195	4.558	5.017	3.572	5.592	4.669	4.994	3.599	4.392	4.176	4.146	3.33	4.196	5.275	4.179
6	IVM	Batch 1	3.566	3.559	3.495	2.992	3.969	4.038	3.449	3.283	3.751	3.701	3.169	3.746	3.251	3.385	3.427	3.568	4.108	3.104	3.912	3.526
12	IVM	Batch 1	3.509	3.483	3.417	2.956	3.332	3.578	2.936	3.447	3	3.477	3.26	3.698	3.473	3.102	2.871	2.836	3.011	2.308	3.09	3.473
24	IVM	Batch 1	3.164	2.701	3.254	3.573	3.084	2.796	3.062	3.282	2.786	2.846	2.865	2.526	3.744	2.799	2.735	2.86	3.283	2.793	3.361	2.771
36	IVM	Batch 1	3.173	3.117	3.032	2.329	3.159	2.464	2.675	3.104	2.768	2.628	2.84	2.19	1.937	1.796	2.865	2.386	2.294	2.476	2.32	3.075
48	IVM	Batch 1	2.605	2.551	1.974	2.753	3.435	2.233	2.736	2.806	2.727	2.654	2.61	2.308	2.545	2.328	2.255	2.504	2.591	1.97	1.626	2.634
72	IVM	Batch 1	2.262	1.976	2.513	2.173	2.131	2.087	1.851	2.286	1.887	1.924	2.516	2.068	1.82	2.085	1.94	1.781	2.375	1.321	2.252	2.339
0	IVM + KCZ	Batch 1	4.588	4.195	3.965	4.567	4.664	2.991	5.782	4.856	3.51	4.246	4.445	4.118	4.698	4.144	4.074	3.993	3.582	4.662	3.176	4.979
6	IVM + KCZ	Batch 1	3.694	3.154	3.197	3.214	3.957	2.804	3.439	3.584	3.511	3.942	3.434	3.393	3.953	3.582	3.774	4.022	3.986	3.392	4.215	3.366
12	IVM + KCZ	Batch 1	3.723	2.823	3.716	3.668	3.066	3.415	3.101	2.825	3.293	3.486	2.684	3.133	3.883	3.502	3.377	3.759	3.244	3.236	3.373	2.94
24	IVM + KCZ	Batch 1	3.542	2.897	2.246	2.897	3.586	2.55	3.076	2.729	2.467	3.51	2.888	2.406	2.767	2.433	2.924	2.312	2.07	2.501	2.154	2.466
36	IVM + KCZ	Batch 1	1.756	2.602	2.659	2.417	2.254	2.889	2.736	2.317	2.216	2.691	3.466	2.557	2.358	1.94	2.842	2.769	2.621	1.699	2.841	2.587
48	IVM + KCZ	Batch 1	2.281	2.314	2.41	2.252	2.242	2.081	2.658	2.068	2.599	2.376	2.419	2.611	2.081	2.774	2.228	2.531	2.373	2.118	2.215	1.74
72	IVM + KCZ	Batch 1	2.008	1.994	2.047	2.045	2.522	2.214	2.418	2.066	2.021	2.055	2.614	1.489	2.158	1.841	2.436	2.005	1.831	2.452	2.304	1.528
0	IVM	Batch 2	4.141	3.929	3.588	3.968	3.953	4.3	4.181	3.795	3.369	4.537	3.266	4.565	3.801	4.884	4.193	4.13	3.786	4.215	3.859	4.556
6	IVM	Batch 2	2.83	3.319	3.192	3.394	3.421	3.071	3.266	3.212	3.802	3.205	3.664	3.074	3.056	3.158	3.511	3.089	3.412	3.963	3.328	3.169
12	IVM	Batch 2	3.08	3.107	2.899	3.479	3.127	2.73	3.229	3.277	2.842	3.328	3.585	2.881	3.243	2.96	3.225	3.026	2.879	3.17	2.829	3.447
24	IVM	Batch 2	3.077	2.536	3.017	2.478	3.12	2.508	3.07	2.275	2.839	2.001	2.013	2.497	2.622	2.465	2.533	3.122	2.471	2.221	2.556	2.757
36	IVM	Batch 2	3.048	2.244	2.075	2.561	2.255	2.135	2.442	2.427	2.226	2.546	2.167	2.993	2.255	2.535	2.513	2.584	2.209	2.984	1.92	2.953
48	IVM	Batch 2	2.319	2.068	2.257	2.242	2.26	1.939	2.221	2.361	2.382	1.923	2.173	1.936	2.122	1.887	2.024	2.031	2.226	1.896	1.894	1.651
72	IVM	Batch 2	1.962	1.981	2.1	1.92	2.177	1.622	1.745	1.769	2.064	1.565	2.426	1.822	1.804	1.8	2.334	2.2	1.817	2.107	1.642	1.435
0	IVM + RIF	Batch 2	3.05	4.412	3.224	3.72	3.855	3.697	3.774	4.328	3.502	4.298	3.901	5.459	3.696	3.703	3.863	3.404	3.824	4.002	4.364	4.25
6	IVM + RIF	Batch 2	3.158	3.484	3.266	2.844	3.18	3.272	3.286	2.592	3.745	3.047	2.842	3.339	3.355	3.174	2.746	3.161	3.973	3.134	3.411	3.209
12	IVM + RIF	Batch 2	2.969	2.692	3.265	3.299	3.071	3.067	3.213	3.009	2.59	3.134	3.286	3.193	3.308	3.057	2.603	2.72	2.939	2.658	3.109	3.424
24	IVM + RIF	Batch 2	2.895	2.294	2.702	3.138	2.429	3.074	2.343	2.848	3.037	3.408	2.72	2.691	2.848	2.726	2.747	2.768	3.027	3.008	2.82	2.534
36	IVM + RIF	Batch 2	2.791	2.638	1.918	2.645	2.762	2.572	2.419	2.244	2.417	2.815	2.201	2.424	2.268	2.402	2.742	2.227	2.616	2.228	2.452	3.024
48	IVM + RIF	Batch 2	2.333	2.315	2.131	2.184	2.227	2.606	2.276	2.062	2.118	1.926	1.916	1.943	2.59	2.445	2.441	2.534	1.649	1.67	2.206	1.974
72	IVM + RIF	Batch 2	1.899	1.931	2.001	1.846	1.805	1.843	1.93	2.1	1.692	1.903	1.985	2.275	1.662	2.166	1.958	1.93	1.803	1.701	2.131	1.606
0	IVM	Batch 3	5.523	4.45	4.273	4.241	4.811	4.742	4.802	4.551	5.437	4.711	3.903	6.381	4.462	5.72	5.295	4.498	4.376	5.186	3.766	4.386
6	IVM	Batch 3	4.258	3.745	3.857	3.805	4.274	4.475	3.745	4.325	4.026	3.722	4.153	3.963	3.845	3.946	3.718	3.658	3.841	4.4	4.374	4.517
12	IVM	Batch 3	4.477	3.923	3.825	4.202	4.851	4.304	3.595	3.563	4.087	3.545	3.859	4.347	4.407	4.094	3.777	3.798	5.418	4.019	3.912	3.891
24	IVM	Batch 3	3.466	3.868	3.334	3.632	3.622	3.155	2.996	3.703	3.598	3.206	3.327	3.405	3.44	3.847	3.373	3.715	3.082	3.324	3.087	2.609
36	IVM	Batch 3	2.808	2.78	3.117	2.904	3.255	2.92	2.619	2.701	2.714	2.133	3.433	2.806	2.871	2.84	3.278	2.79	3.064	2.541	3.067	2.841
48	IVM	Batch 3	2.456	2.688	2.726	2.681	2.327	2.478	2.339	2.83	2.547	2.257	3.123	2.667	2.303	2.397	2.885	2.753	2.222	2.666	3.231	3.254
72	IVM	Batch 3	2.606	2.328	2.378	2.001	1.955	1.741	2.293	1.614	1.875	2.037	2.18	2.119	2.448	2.545	2.406	2.032	2.236	2.67	2.309	2.019
0	IVM + RTV	Batch 3	5.432	4.722	5.731	5.496	5.455	3.98	4.942	4.024	4.282	4.66	4.527	4.449	5.441	5.167	5.764	5.904	4.89	4.583	4.819	4.844
6	IVM + RTV	Batch 3	5.119	4.178	4.77	3.545	3.929	3.988	4.345	4.144	4.293	5.168	4.316	3.738	4.896	4.176	3.84	4.424	4.408	4.132	4.162	3.455
12	IVM + RTV	Batch 3	3.74	3.823	4.292	3.28	3.862	3.019	3.696	3.198	3.481	4.98	3.492	3.71	4.513	4.457	3.84	3.847	4.644	3.671	2.944	3.702
24	IVM + RTV	Batch 3	3.703	3.517	3.491	3.083	3.255	3.128	3.684	3.062	3.368	2.841	2.856	3.32	2.98	3.401	3.011	2.147	3.367	3.837	3.49	3.014
36	IVM + RTV	Batch 3	2.919	2.934	2.715	2.703	3.119	3.546	2.191	3.048	3.126	2.886	2.779	2.656	2.44	2.684	2.508	2.929	2.8	2.491	2.963	3.357
48	IVM + RTV	Batch 3	3.355	2.88	2.589	2.631	3.003	2.619	2.175	2.725	2.509	2.534	2.762	3.004	2.788	2.544	2.543	2.548	2.823	2.812	2.926	2.555
72	IVM + RTV	Batch 3	2.194	2.865	2.025	2.653	2.631	2.091	1.873	2.46
0	IVM	Batch 4	5.632	5.651	5.358	4.438	5.265	4.979	5.544	5.413	4.224	4.85	4.608	5.38	5.368	5.323	5.167	5.135	4.14	5.384	3.932	4.181
6	IVM	Batch 4	4.634	4.475	3.883	3.983	4.177	3.869	4.031	4.158	4.242	4.596	4.339	3.824	4.143	4.505	3.991	3.45	3.822	3.528	3.945	3.735
12	IVM	Batch 4	3.926	3.889	3.833	3.924	3.65	4.278	3.462	3.934	3.493	3.369	4.284	3.685	3.886	4.278	3.434	3.366	3.279	3.14	3.075	3.415
24	IVM	Batch 4	3.456	3.489	3.115	3.328	3.36	3.885	3.481	3.685	3.161	3.647	3.037	2.995	3.398	3.359	3.091	2.877	3.249	3.472	2.594	3.437
36	IVM	Batch 4	2.483	3.742	3.489	2.16	2.834	2.58	2.857	2.887	2.811	3.148	2.888	2.744	2.818	3.154	3.206	2.92	3.152	2.943	2.451	3.218
48	IVM	Batch 4	2.899	2.826	2.829	2.606	2.437	3.08	2.132	2.715	2.519	2.885	2.469	2.72	2.692	2.566	2.406	2.71	2.629	2.809	2.459	2.723
72	IVM	Batch 4	2.255	2.399	2.095	2.634	2.531	2.159	1.991	2.32	2.115	2.498	2.186	2.043	1.969	2.137	2.339	2.449	2.338	2.454	2.078	2.33
0	IVM + PBO	Batch 4	5.829	5.273	5.09	4.411	5.638	4.504	5.739	5.376	4.184	4.699	4.174	4.879	4.681	4.843	4.635	5.06	4.544	5.366	4.637	4.294
6	IVM + PBO	Batch 4	3.782	4.716	4.15	4.974	4.006	3.88	4.064	4.859	3.836	3.869	3.787	4.169	4.111	4.394	4.185	4.124	4.05	3.89	3.791	3.818
12	IVM + PBO	Batch 4	4.361	3.598	4.016	3.807	4.131	4.151	4.155	3.484	3.928	3.797	3.539	3.518	4.239	3.909	3.026	4.199	3.154	3.908	3.505	3.895
24	IVM + PBO	Batch 4	3.348	3.427	3.109	3.395	3.454	3.334	2.985	3.266	3.015	3.296	3.146	3.252	3.415	3.688	2.736	3.134	3.374	3.049	3.29	2.708
36	IVM + PBO	Batch 4	3.13	3.096	3.459	3.112	3.124	3.064	2.541	2.718	2.308	3.457	2.831	2.677	2.597	2.972	2.682	2.55	2.882	2.956	2.71	2.416
48	IVM + PBO	Batch 4	2.823	3.091	3.183	3.17	2.553	2.642	2.533	2.743	2.271	2.629	2.354	2.562	1.766	2.657	2.995	2.176	2.481	2.458	3.351	2.454
72	IVM + PBO	Batch 4	2.354	2.37	2.248	2.258	2.234	2.433	2.242	2.219	2.16	2.296	2.55	1.943	2.284	2.149	2.406	2.071	2.492	2.369	1.631	2.44
